# Supplementary material for: Lipophilicity as a Central Component of Drug-Like Properties of Chalchones and Flavonoid Derivatives
Source: Molecules. 2019 Apr 17;24(8):1505. doi: 10.3390/molecules24081505 (PMC6515054; doi:10.3390/molecules24081505)
Supplement: Supplementary file 1 [file molecules-24-01505-s001.zip]

Archive with 5 entries (5 files):
- plates.rar
- supplemental file lipophilicity 1.xlsx
- supplemental file lipophilicity 2.xlsx
- supplemental file lipophilicity 3.xlsx
- table of structures.docx
