# Supplementary material for: Lipophilicity as a Central Component of Drug-Like Properties of Chalchones and Flavonoid Derivatives
Source: Molecules. 2019 Apr 17;24(8):1505. doi: 10.3390/molecules24081505 (PMC6515054; doi:10.3390/molecules24081505)
Supplement: Supplementary file 1 [file molecules-24-01505-s001.zip › supplemental file lipophilicity 1.xlsx]

## Sheet: RF, RM
Compound	55% iPrOH								60% iPrOH								65%iPrOH								70%iPrOH								75%iPrOH
Lipofilicity 1	a(cm)	Rf1	a(cm)	Rf2	a(cm)	Rf3	Rf50%	RM	a(cm)	Rf1	a(cm)	Rf2	a(cm)	Rf3	Rf50%	RM	a(cm)	Rf1	a(cm)	Rf2	a(cm)	Rf3	Rf50%	RM	a(cm)	Rf1	a(cm)	Rf2	a(cm)	Rf3	Rf50%	RM	a(cm)	Rf1	a(cm)	Rf2	a(cm)	Rf3	Rf50%	RM
1a	2.3	0.2875	2.5	0.3125	2.5	0.3125	0.304167	0.359394	3	0.375	3.1	0.3875	3.1	0.3875	0.383333	0.206474	3.8	0.475	3.8	0.475	3.9	0.4875	0.479167	0.0362122	4.7	0.5875	4.7	0.5875	4.6	0.575	0.583333	-0.146128	4.9	0.6125	4.8	0.6	4.9	0.6125	0.608333	-0.191225
1b	1.9	0.2375	2.2	0.275	2.1	0.2625	0.258333	0.458028	2.8	0.35	2.7	0.3375	2.8	0.35	0.345833	0.276822	3.4	0.425	3.5	0.4375	3.6	0.45	0.4375	0.109144	4.5	0.5625	4.3	0.5375	4.3	0.5375	0.545833	-0.0798448	4.7	0.5875	4.6	0.575	4.7	0.5875	0.583333	-0.146128
1c	1.7	0.2125	1.9	0.2375	1.9	0.2375	0.229167	0.526809	2.5	0.3125	2.5	0.3125	2.6	0.325	0.316667	0.33403	3.1	0.3875	3.2	0.4	3.3	0.4125	0.4	0.176091	4	0.5	4.1	0.5125	4	0.5	0.504167	-0.00723841	4.6	0.575	4.4	0.55	4.6	0.575	0.566667	-0.116506
1d	2.3	0.2875	2.6	0.325	2.6	0.325	0.3125	0.342423	3.2	0.4	3.1	0.3875	3.2	0.4	0.395833	0.183644	4	0.5	3.9	0.4875	4	0.5	0.495833	0.00723841	4.7	0.5875	4.7	0.5875	4.8	0.6	0.591667	-0.161062	5.2	0.65	5	0.625	5.1	0.6375	0.6375	-0.245172
1e	0.9	0.1125	1	0.125	1.1	0.1375	0.125	0.845098	1.2	0.15	1.2	0.15	1.3	0.1625	0.154167	0.739294	1.7	0.2125	1.7	0.2125	1.8	0.225	0.216667	0.558155	2.5	0.3125	2.4	0.3	2.5	0.3125	0.308333	0.350876	3	0.375	2.9	0.3625	2.8	0.35	0.3625	0.245172
1f	0.8	0.1	0.7	0.0875	0.8	0.1	0.0958333	0.974732	0.9	0.1125	0.9	0.1125	1	0.125	0.116667	0.879178	1.4	0.175	1.5	0.1875	1.5	0.1875	0.183333	0.648803	2	0.25	2.1	0.2625	2.1	0.2625	0.258333	0.458028	2.6	0.325	2.4	0.3	2.4	0.3	0.308333	0.350876
1g	0.8	0.1	0.7	0.0875	0.8	0.1	0.0958333	0.974732	0.9	0.1125	1	0.125	1	0.125	0.120833	0.861884	1.3	0.1625	1.4	0.175	1.4	0.175	0.170833	0.686069	1.8	0.225	1.9	0.2375	2	0.25	0.2375	0.506576	2.6	0.325	2.4	0.3	2.3	0.2875	0.304167	0.359394
1h	1	0.125	1.1	0.1375	1.1	0.1375	0.133333	0.812913	1.2	0.15	1.4	0.175	1.4	0.175	0.166667	0.69897	1.7	0.2125	1.8	0.225	1.9	0.2375	0.225	0.537119	2.4	0.3	2.5	0.3125	2.3	0.2875	0.3	0.367977	3	0.375	2.9	0.3625	2.8	0.35	0.3625	0.245172
2a	1.8	0.225	1.9	0.2375	1.9	0.2375	0.233333	0.51663	2.2	0.275	2.3	0.2875	2.4	0.3	0.2875	0.394147	2.8	0.35	2.9	0.3625	2.9	0.3625	0.358333	0.253022	3.8	0.475	3.6	0.45	3.7	0.4625	0.4625	0.0652667	4.2	0.525	3.9	0.4875	4	0.5	0.504167	-0.00723841
2b	1.5	0.1875	1.5	0.1875	1.5	0.1875	0.1875	0.636822	1.7	0.2125	1.8	0.225	1.9	0.2375	0.225	0.537119	2.3	0.2875	2.4	0.3	2.5	0.3125	0.3	0.367977	3.3	0.4125	3.2	0.4	3.2	0.4	0.404167	0.168564	3.8	0.475	3.6	0.45	3.6	0.45	0.458333	0.0725507
2c	1.4	0.175	1.4	0.175	1.4	0.175	0.175	0.673416	1.6	0.2	1.7	0.2125	1.8	0.225	0.2125	0.568892	2.2	0.275	2.2	0.275	2.3	0.2875	0.279167	0.411971	3.1	0.3875	3.2	0.4	3.1	0.3875	0.391667	0.191225	3.8	0.475	3.5	0.4375	3.5	0.4375	0.45	0.0871502
2d	2	0.25	2	0.25	2	0.25	0.25	0.477121	2.2	0.275	2.4	0.3	2.5	0.3125	0.295833	0.376628	2.8	0.35	2.9	0.3625	3	0.375	0.3625	0.245172	3.7	0.4625	3.7	0.4625	3.8	0.475	0.466667	0.0579919	4.2	0.525	3.6	0.45	4.1	0.5125	0.495833	0.00723841
3a	1.8	0.225	1.8	0.225	1.7	0.2125	0.220833	0.547566	2	0.25	2	0.25	2.2	0.275	0.258333	0.458028	2.5	0.3125	2.6	0.325	2.6	0.325	0.320833	0.325697	3.3	0.4125	3.3	0.4125	3.3	0.4125	0.4125	0.153584	3.8	0.475	3.7	0.4625	3.7	0.4625	0.466667	0.0579919
3b	1.3	0.1625	1.3	0.1625	1.3	0.1625	0.1625	0.712131	1.6	0.2	1.7	0.2125	1.7	0.2125	0.208333	0.579784	2.1	0.2625	2.1	0.2625	2.4	0.3	0.275	0.421005	2.8	0.35	2.9	0.3625	3	0.375	0.3625	0.245172	3.4	0.425	3.3	0.4125	3.2	0.4	0.4125	0.153584
3c	1.2	0.15	1.3	0.1625	1.3	0.1625	0.158333	0.725568	1.5	0.1875	1.5	0.1875	1.6	0.2	0.191667	0.625044	2	0.25	2	0.25	2.2	0.275	0.258333	0.458028	2.8	0.35	2.7	0.3375	2.7	0.3375	0.341667	0.284843	3.3	0.4125	3.2	0.4	3.2	0.4	0.404167	0.168564
3d	1.3	0.1625	1.3	0.1625	1.3	0.1625	0.1625	0.712131	1.5	0.1875	1.6	0.2	1.7	0.2125	0.2	0.60206	2	0.25	2	0.25	2.2	0.275	0.258333	0.458028	2.8	0.35	2.7	0.3375	2.7	0.3375	0.341667	0.284843	3.3	0.4125	3.2	0.4	3.2	0.4	0.404167	0.168564
Lipofilicity 1
Compound 1a		%iPrOH	RM
		55	0.359394
		60	0.206474
		65	0.0362122
		70	-0.146128
		75	-0.191225
Compound 1b		%iPrOH	RM
		55	0.458028
		60	0.276822
		65	0.109144
		70	-0.07984
		75	-0.14613
Compound 1c		%iPrOH	RM
		55	0.526809
		60	0.33403
		65	0.176091
		70	-0.00723841
		75	-0.116506
Compound 1d		%iPrOH	RM
		55	0.342423
		60	0.183644
		65	0.00723841
		70	-0.161062
		75	-0.245172
Compound 1e		%iPrOH	RM
		55	0.845098
		60	0.739294
		65	0.558155
		70	0.350876
		75	0.245172
Compound 1f		%iPrOH	RM
		55	0.974732
		60	0.879178
		65	0.648803
		70	0.458028
		75	0.350876
Compound 1g		%iPrOH	RM
		55	0.974732
		60	0.861884
		65	0.686069
		70	0.506576
		75	0.359394
Compound 1h		%iPrOH	RM
		55	0.812913
		60	0.69897
		65	0.537119
		70	0.367977
		75	0.245172
Compound 2a		%iPrOH	RM
		55	0.51663
		60	0.394147
		65	0.253022
		70	0.0652667
		75	-0.00723841
Compound 2b		%iPrOH	RM
		55	0.636822
		60	0.537119
		65	0.367977
		70	0.168564
		75	0.0725507
Compound 2c		%iPrOH	RM
		55	0.673416
		60	0.568892
		65	0.411971
		70	0.191225
		75	0.0871502
Compound 2d		%iPrOH	RM
		55	0.477121
		60	0.376628
		65	0.245172
		70	0.0579919
		75	0.00723841
Compound 3a		%iPrOH	RM
		55	0.547566
		60	0.458028
		65	0.325697
		70	0.153584
		75	0.0579919
Compound 3b		%iPrOH	RM
		55	0.712131
		60	0.579784
		65	0.421005
		70	0.245172
		75	0.153584
Compound 3c		%iPrOH	RM
		55	0.725568
		60	0.625044
		65	0.458028
		70	0.284843
		75	0.168564
Compound 3d		%iPrOH	RM
		55	0.712131
		60	0.60206
		65	0.458028
		70	0.284843
		75	0.168564

## Sheet: S, R2, RMw
Compound	RMo=RMw	S=slope	R*2	φ0
1a	1.942	-0.029	0.974	66.9655
1b	2.158	-0.031	0.981	69.6129
1c	2.298	-0.032	0.992	71.8125
1d	2.001	-0.03	0.987	66.7
1e	2.612	-0.031	0.987	84.2581
1f	2.831	-0.033	0.982	85.7879
1g	2.739	-0.031	0.994	88.3548
1h	2.438	-0.029	0.995	84.069
2a	2.034	-0.027	0.986	75.3333
2b	2.302	-0.029	0.986	79.3793
2c	2.401	-0.031	0.985	77.4516
2d	1.868	-0.025	0.977	74.72
3a	1.977	-0.025	0.989	79.08
3b	2.309	-0.029	0.992	79.6207
3c	2.342	-0.029	0.992	80.7586
3d	2.27	-0.028	0.994	81.0714
	S=slope	RMo=RMw
	-0.029	1.942
	-0.031	2.158
	-0.032	2.298
	-0.03	2.001
	-0.031	2.612
	-0.033	2.831
	-0.031	2.739
	-0.029	2.438
	-0.027	2.034
	-0.029	2.302
	-0.031	2.401
	-0.025	1.868
	-0.025	1.977
	-0.029	2.309
	-0.029	2.342
	-0.028	2.27
