# Supplementary material for: Lipophilicity as a Central Component of Drug-Like Properties of Chalchones and Flavonoid Derivatives
Source: Molecules. 2019 Apr 17;24(8):1505. doi: 10.3390/molecules24081505 (PMC6515054; doi:10.3390/molecules24081505)
Supplement: Supplementary file 1 [file molecules-24-01505-s001.zip › supplemental file lipophilicity 2.xlsx]

## Sheet: Rf, Rm
Lipophilicity	55%iPrOH								60%iPrOH								65%iPrOH								70%iPrOH								75%iPrOH
Compound	a(cm)	Rf1	a(cm)	Rf2	a(cm)	Rf3	Rf50%	RM	a(cm)	Rf1	a(cm)	Rf2	a(cm)	Rf3	Rf50%	RM	a(cm)	Rf1	a(cm)	Rf2	a(cm)	Rf3	Rf50%	RM	a(cm)	Rf1	a(cm)	Rf2	a(cm)	Rf3	Rf50%	RM	a(cm)	Rf1	a(cm)	Rf2	a(cm)	Rf3	Rf50%	RM
1i	1.3	0.1625	1.3	0.1625	1.2	0.15	0.158333	0.725568	1.8	0.225	2	0.25	1.9	0.2375	0.2375	0.506576	2.5	0.3125	2.5	0.3125	2.4	0.3	0.308333	0.350876	2.8	0.35	2.8	0.35	2.8	0.35	0.35	0.268845	3.5	0.4375	3.7	0.4625	3.8	0.475	0.458333	0.0725507
1j	1.1	0.1375	1	0.125	1.1	0.1375	0.133333	0.812913	1.5	0.1875	1.7	0.2125	1.6	0.2	0.2	0.60206	2.2	0.275	2.1	0.2625	2	0.25	0.2625	0.448633	2.6	0.325	2.6	0.325	2.6	0.325	0.325	0.31742	3.3	0.4125	3.4	0.425	3.3	0.4125	0.416667	0.146128
1k	1	0.125	0.9	0.1125	0.8	0.1	0.1125	0.897016	1.6	0.2	1.5	0.1875	1.4	0.175	0.1875	0.636822	2	0.25	1.9	0.2375	1.7	0.2125	0.233333	0.51663	2.4	0.3	2.4	0.3	2.3	0.2875	0.295833	0.376628	3.1	0.3875	3.3	0.4125	3.2	0.4	0.4	0.176091
1l	1.5	0.1875	1.3	0.1625	1.5	0.1875	0.179167	0.660998	2.2	0.275	2.3	0.2875	2.1	0.2625	0.275	0.421005	2.6	0.325	2.6	0.325	2.3	0.2875	0.3125	0.342423	3.1	0.3875	3.2	0.4	3	0.375	0.3875	0.198834	3.9	0.4875	3.9	0.4875	3.7	0.4625	0.479167	0.0362122
1m	1.8	0.225	1.6	0.2	1.5	0.1875	0.204167	0.590837	2.1	0.2625	2.3	0.2875	2.3	0.2875	0.279167	0.411971	2.8	0.35	2.8	0.35	2.6	0.325	0.341667	0.284843	3.3	0.4125	3.3	0.4125	3.2	0.4	0.408333	0.161062	4	0.5	4	0.5	3.9	0.4875	0.495833	0.00723841
1n	1.4	0.175	1.2	0.15	1.2	0.15	0.158333	0.725568	1.7	0.2125	1.9	0.2375	1.8	0.225	0.225	0.537119	2.4	0.3	2.5	0.3125	2.2	0.275	0.295833	0.376628	2.9	0.3625	2.9	0.3625	2.8	0.35	0.358333	0.253022	3.6	0.45	3.5	0.4375	3.5	0.4375	0.441667	0.101799
1o	1.2	0.15	1.2	0.15	1.2	0.15	0.15	0.753328	1.6	0.2	1.7	0.2125	1.6	0.2	0.204167	0.590837	2.2	0.275	2.3	0.2875	2	0.25	0.270833	0.430125	2.7	0.3375	2.7	0.3375	2.6	0.325	0.333333	0.30103	3.4	0.425	3.4	0.425	3.4	0.425	0.425	0.131279
1p	1.9	0.2375	1.8	0.225	1.8	0.225	0.229167	0.526809	2.2	0.275	2.4	0.3	2.3	0.2875	0.2875	0.394147	3	0.375	3	0.375	2.7	0.3375	0.3625	0.245172	3.5	0.4375	3.4	0.425	3.3	0.4125	0.425	0.131279	4.1	0.5125	4	0.5	4	0.5	0.504167	-0.00723841
1q	1.7	0.2125	1.6	0.2	1.5	0.1875	0.2	0.60206	2	0.25	2.2	0.275	2.2	0.275	0.266667	0.439333	2.8	0.35	2.9	0.3625	2.5	0.3125	0.341667	0.284843	3.3	0.4125	3.3	0.4125	3.1	0.3875	0.404167	0.168564	4	0.5	4	0.5	3.9	0.4875	0.495833	0.00723841
1r	1.4	0.175	1.2	0.15	1.2	0.15	0.158333	0.725568	1.7	0.2125	1.8	0.225	1.7	0.2125	0.216667	0.558155	2.4	0.3	2.4	0.3	2.2	0.275	0.291667	0.385351	2.9	0.3625	2.8	0.35	2.8	0.35	0.354167	0.260913	3.7	0.4625	3.4	0.425	3.6	0.45	0.445833	0.0944679
1s	1.2	0.15	1	0.125	1.1	0.1375	0.1375	0.797456	1.6	0.2	1.6	0.2	1.6	0.2	0.2	0.60206	2.1	0.2625	2.2	0.275	2	0.25	0.2625	0.448633	2.8	0.35	2.7	0.3375	2.4	0.3	0.329167	0.309199	3.5	0.4375	3.3	0.4125	3.3	0.4125	0.420833	0.138693
1t	1.8	0.225	1.7	0.2125	1.6	0.2	0.2125	0.568892	2.2	0.275	2.3	0.2875	2.2	0.275	0.279167	0.411971	2.9	0.3625	2.9	0.3625	2.7	0.3375	0.354167	0.260913	3.4	0.425	3.3	0.4125	3	0.375	0.404167	0.168564	4.1	0.5125	4	0.5	4	0.5	0.504167	-0.00723841
3e	2	0.25	1.8	0.225	1.8	0.225	0.233333	0.51663	2.4	0.3	2.3	0.2875	2.3	0.2875	0.291667	0.385351	2.9	0.3625	2.8	0.35	2.6	0.325	0.345833	0.276822	3.3	0.4125	3.2	0.4	3.2	0.4	0.404167	0.168564	4.1	0.5125	3.7	0.4625	3.7	0.4625	0.479167	0.0362122
3f	1.4	0.175	1.3	0.1625	1.2	0.15	0.1625	0.712131	1.7	0.2125	1.8	0.225	1.7	0.2125	0.216667	0.558155	2.3	0.2875	2.3	0.2875	2.1	0.2625	0.279167	0.411971	2.6	0.325	2.6	0.325	2.6	0.325	0.325	0.31742	3.4	0.425	3.2	0.4	3.2	0.4	0.408333	0.161062
3g	1.1	0.1375	1.1	0.1375	1.1	0.1375	0.1375	0.797456	1.5	0.1875	1.7	0.2125	1.6	0.2	0.2	0.60206	1.9	0.2375	1.8	0.225	1.7	0.2125	0.225	0.537119	2.4	0.3	2.3	0.2875	2.2	0.275	0.2875	0.394147	3	0.375	2.9	0.3625	3.1	0.3875	0.375	0.221849
3h	1.5	0.1875	1.5	0.1875	1.5	0.1875	0.1875	0.636822	2	0.25	2.1	0.2625	1.9	0.2375	0.25	0.477121	2.5	0.3125	2.7	0.3375	2.4	0.3	0.316667	0.33403	3	0.375	2.9	0.3625	2.9	0.3625	0.366667	0.237361	3.4	0.425	3.5	0.4375	3.7	0.4625	0.441667	0.101799
Compound 1i		%iPrOH	RM
		55	0.725568
		60	0.506576
		65	0.350876
		70	0.268845
		75	0.0725507
Compound 1j		%iPrOH	RM
		55	0.812913
		60	0.60206
		65	0.448633
		70	0.31742
		75	0.146128
Compound 1k		%iPrOH	RM
		55	0.897016
		60	0.636822
		65	0.51663
		70	0.376628
		75	0.176091
Compund 1l		%iPrOH	RM
		55	0.660998
		60	0.421005
		65	0.342423
		70	0.198834
		75	0.0362122
Compound 1m		%iPrOH	RM
		55	0.590837
		60	0.411971
		65	0.284843
		70	0.161062
		75	0.00723841
Compound 1n		%iPrOH	RM
		55	0.725568
		60	0.537119
		65	0.376628
		70	0.253022
		75	0.101799
Compound 1o		%iPrOH	RM
		55	0.753328
		60	0.590837
		65	0.430125
		70	0.30103
		75	0.131279
Compound 1p		%iPrOH	RM
		55	0.526809
		60	0.394147
		65	0.245172
		70	0.131279
		75	-0.00723841
Compound 1q		%iPrOH	RM
		55	0.60206
		60	0.439333
		65	0.284843
		70	0.168564
		75	0.00723841
Compound 1r		%iPrOH	RM
		55	0.725568
		60	0.558155
		65	0.385351
		70	0.260913
		75	0.0944679
Compound 1s		%iPrOH	RM
		55	0.797456
		60	0.60206
		65	0.448633
		70	0.309199
		75	0.138693
Compound 1t		%iPrOH	RM
		55	0.568892
		60	0.411971
		65	0.260913
		70	0.168564
		75	-0.00723841
Compus 3e		%iPrOH	RM
		55	0.51663
		60	0.385351
		65	0.276822
		70	0.168564
		75	0.0362122
Compound 3f		%iPrOH	RM
		55	0.712131
		60	0.558155
		65	0.411971
		70	0.31742
		75	0.161062
Compound 3g		%iPrOH	RM
		55	0.797456
		60	0.60206
		65	0.537119
		70	0.394147
		75	0.221849
Compound 3h		%iPrOH	RM
		55	0.636822
		60	0.477121
		65	0.33403
		70	0.237361
		75	0.101799

## Sheet: S, R
Compound	RMo=RMw	S-slope	R*2	φ0
1i	2.391	-0.03	0.98	79.7
1j	2.569	-0.032	0.993	80.2812
1k	2.733	-0.034	0.983	80.3824
1l	2.245	-0.029	0.977	77.4138
1m	2.134	-0.028	0.995	76.2143
1n	2.39	-0.03	0.994	79.6667
1o	2.435	-0.03	0.998	81.1667
1p	1.988	-0.026	0.998	76.4615
1q	2.198	-0.029	0.997	75.7931
1r	2.432	-0.031	0.997	78.4516
1s	2.552	-0.032	0.996	79.75
1t	2.095	-0.027	0.993	77.5926
3e	1.807	-0.023	0.998	78.5652
3f	20177	-0.026	0.994	776038
3g	2.277	-0.027	0.981	84.3333
3h	2.06	-0.026	0.993	79.2308
		S-slope	RMo=RMw
		-0.03	2.391
		-0.032	2.569
		-0.034	2.733
		-0.029	2.245
		-0.028	2.134
		-0.03	2.39
		-0.03	2.435
		-0.026	1.988
		-0.029	2.198
		-0.031	2.432
		-0.032	2.552
		-0.027	2.095
		-0.023	1.807
		-0.026	20177
		-0.027	2.277
		-0.026	2.06
