# Supplementary material for: Lipophilicity as a Central Component of Drug-Like Properties of Chalchones and Flavonoid Derivatives
Source: Molecules. 2019 Apr 17;24(8):1505. doi: 10.3390/molecules24081505 (PMC6515054; doi:10.3390/molecules24081505)
Supplement: Supplementary file 1 [file molecules-24-01505-s001.zip › supplemental file lipophilicity 3.xlsx]

## Sheet: RF, RM
Lipophylicity 3	50%iPrOH						55%iPrOH								60%iPrOH								65%iPrOH						70%iPrOH
Compound	a(cm)	Rf1	a(cm)	Rf2	Rf50%	RM	a(cm)	Rf1	a(cm)	Rf2	a(cm)	Rf3	Rf50%	RM	a(cm)	Rf1	a(cm)	Rf2	a(cm)	Rf3	Rf50%	RM	a(cm)	Rf1	a(cm)	Rf2	Rf50%	RM	a(cm)	Rf1	a(cm)	Rf2	Rf50%	RM
4a	1.5	0.1875	1.5	0.1875	0.1875	0.636822	2	0.25	2.1	0.2625	2	0.25	0.254167	0.467523	2.6	0.325	2.6	0.325	2.5	0.3125	0.320833	0.325697	3	0.375	3.2	0.4	0.3875	0.198834	3.5	0.4375	3.6	0.45	0.44375	0.0981317
4b	1	0.125	1.1	0.1375	0.13125	0.820796	1.5	0.1875	1.6	0.2	1.6	0.2	0.195833	0.613459	2.2	0.275	2.3	0.2875	2.2	0.275	0.279167	0.411971	2.7	0.3375	2.8	0.35	0.34375	0.280827	3.3	0.4125	3.2	0.4	0.40625	0.16481
4c	1.1	0.1375	1	0.125	0.13125	0.820796	1.5	0.1875	1.6	0.2	1.5	0.1875	0.191667	0.625044	2.2	0.275	2.2	0.275	2	0.25	0.266667	0.439333	2.7	0.3375	2.7	0.3375	0.3375	0.292912	3.3	0.4125	3.1	0.3875	0.4	0.176091
4d	1.6	0.2	1.5	0.1875	0.19375	0.619228	2	0.25	2	0.25	2	0.25	0.25	0.477121	2.6	0.325	2.6	0.325	2.6	0.325	0.325	0.31742	3	0.375	3	0.375	0.375	0.221849	3.7	0.4625	3.5	0.4375	0.45	0.0871502
4e	1.7	0.2125	1.7	0.2125	0.2125	0.568892	2	0.25	2.1	0.2625	2	0.25	0.254167	0.467523	2.7	0.3375	2.8	0.35	2.7	0.3375	0.341667	0.284843	3.2	0.4	3.2	0.4	0.4	0.176091	3.8	0.475	3.8	0.475	0.475	0.0434657
4f	1.3	0.1625	1.3	0.1625	0.1625	0.712131	1.6	0.2	1.7	0.2125	1.6	0.2	0.204167	0.590837	2.3	0.2875	2.3	0.2875	2.2	0.275	0.283333	0.40302	2.8	0.35	2.7	0.3375	0.34375	0.280827	3.5	0.4375	3.4	0.425	0.43125	0.120192
4g	1.2	0.15	1.1	0.1375	0.14375	0.774993	1.5	0.1875	1.6	0.2	1.5	0.1875	0.191667	0.625044	2.2	0.275	2.2	0.275	2.1	0.2625	0.270833	0.430125	2.6	0.325	2.8	0.35	0.3375	0.292912	3.3	0.4125	3.2	0.4	0.40625	0.16481
4h	1.7	0.2125	1.7	0.2125	0.2125	0.568892	2	0.25	2.1	0.2625	2	0.25	0.254167	0.467523	2.8	0.35	2.8	0.35	2.7	0.3375	0.345833	0.276822	3.4	0.425	3.2	0.4	0.4125	0.153584	3.9	0.4875	3.8	0.475	0.48125	0.0325874
4i	1.8	0.225	1.7	0.2125	0.21875	0.552842	2.3	0.2875	2.4	0.3	2.2	0.275	0.2875	0.394147	2.8	0.35	2.8	0.35	2.7	0.3375	0.345833	0.276822	3.4	0.425	3.4	0.425	0.425	0.131279	4	0.5	3.9	0.4875	0.49375	0.0108579
4j	1.5	0.1875	1.6	0.2	0.19375	0.619228	1.8	0.225	1.9	0.2375	1.8	0.225	0.229167	0.526809	2.3	0.2875	2.4	0.3	2.3	0.2875	0.291667	0.385351	2.9	0.3625	2.8	0.35	0.35625	0.256962	3.6	0.45	3.5	0.4375	0.44375	0.0981317
4k	1.3	0.1625	1.2	0.15	0.15625	0.732394	1.7	0.2125	1.8	0.225	1.7	0.2125	0.216667	0.558155	2.3	0.2875	2.3	0.2875	2.2	0.275	0.283333	0.40302	2.8	0.35	2.8	0.35	0.35	0.268845	3.9	0.4875	3.9	0.4875	0.4875	0.0217192
4l	1.8	0.225	1.9	0.2375	0.23125	0.521703	2.3	0.2875	2.4	0.3	2.3	0.2875	0.291667	0.385351	2.8	0.35	2.8	0.35	2.7	0.3375	0.345833	0.276822	3.4	0.425	3.3	0.4125	0.41875	0.142408	4.1	0.5125	4	0.5	0.50625	-0.0108579
Compound 4a		%iPrOH	RM
		50	0.636822
		55	0.467523
		60	0.325697
		65	0.198834
		70	0.0981317
Compound 4b		%iPrOH	RM
		50	0.820796
		55	0.613459
		60	0.411971
		65	0.280827
		70	0.16481
Compound 4c		%iPrOH	RM
		50	0.820796
		55	0.625044
		60	0.439333
		65	0.292912
		70	0.176091
Compound 4d		%iPrOH	RM
		50	0.619228
		55	0.477121
		60	0.31742
		65	0.221849
		70	0.0871502
Compound 4e		%iPrOH	RM
		50	0.568892
		55	0.467523
		60	0.284843
		65	0.176091
		70	0.0434657
Compound 4f		%iPrOH	RM
		50	0.712131
		55	0.590837
		60	0.40302
		65	0.280827
		70	0.120192
Compound 4g		%iPrOH	RM
		50	0.774993
		55	0.625044
		60	0.430125
		65	0.292912
		70	0.16481
Compound 4h		%iPrOH	RM
		50	0.568892
		55	0.467523
		60	0.276822
		65	0.153584
		70	0.0325874
Compound 4i		%iPrOH	RM
		50	0.552842
		55	0.394147
		60	0.276822
		65	0.131279
		70	0.0108579
Compound 4j		%iPrOH	RM
		50	0.619228
		55	0.526809
		60	0.385351
		65	0.256962
		70	0.0981317
Compound 4k		%iPrOH	RM
		50	0.732394
		55	0.558155
		60	0.40302
		65	0.268845
		70	0.0217192
Compound 4l		%iPrOH	RM
		50	0.521703
		55	0.385351
		60	0.276822
		65	0.142408
		70	-0.0108579

## Sheet: Sheet2
Compound	RMo=RMw	S=slope	R*2	φO
4a	1.96	-0.026	0.99	75.3846
4b	2.431	-0.032	0.982	75.9688
4c	2.416	-0.032	0.989	75.5
4d	1.927	-0.026	0.994	74.1154
4e	1.918	-0.026	0.993	73.7692
4f	2.214	-0.029	0.996	76.3448
4g	2.32	-0.031	0.994	74.8387
4h	1.963	-0.027	0.991	72.7037
4i	1.889	-0.026	0.997	72.6538
4j	1.951	-0.026	0.993	75.0385
4k	2.449	-0.034	0.989	72.0294
4l	1.832	-0.026	0.996	70.4615
	S=slope	RMo=RMw
	-0.026	1.96
	-0.032	2.431
	-0.032	2.416
	-0.026	1.927
	-0.026	1.918
	-0.029	2.214
	-0.031	2.32
	-0.027	1.963
	-0.026	1.889
	-0.026	1.951
	-0.034	2.449
	-0.026	1.832
